# Supplementary material for: Case-Mix, Care Processes, and Outcomes in Medically-Ill Patients Receiving Mechanical Ventilation in a Low-Resource Setting from Southern India: A Prospective Clinical Case Series
Source: PLoS One. 2015 Aug 11;10(8):e0135336. doi: 10.1371/journal.pone.0135336 (PMC4532502; doi:10.1371/journal.pone.0135336)
Supplement: S1 File — De-identified minimal dataset. (XLS) [file pone.0135336.s004.xls]

## Sheet: Sheet1
age	diagnosticgroup	indicationformv	diabetes	hypertension	smoking	alcohol	apachequartile	organfailbase	failurerenalbase	failvascbase	failliverbase	failcnsbase	failhematbase	faillungbase	mvduration	tracheostomy	trachday	VAP	vapday	barotrauma	ettubeblock	ettubeblockcat	weanscreen	weaningfailure	unplannedextubation	reintubation	mode	vt	maxpeep	maxfio2	plateaupress	dvt	pressuresores	bsi	uti	ssti	cvaccess	dvtprophylaxis	contraindication	pudprophylaxis	headendelevation	organfailurenew	renalfailnew	vascfailnew	liverfailnew	cnsfailnew	hematfailnew	lungfailnew	inhospitalsurvival
32	9	1	0	0	0	0	3	1	0	0	0	1	0	0	5	0	0	0	0	0	0	0	0	0	0	0	1	350	5	60	18	0	1	0	0	0	0	1	0	1	0	0	0	0	0	0	0	0	1
53	8	2	0	0	0	0	3	1	0	0	0	1	0	1	3	0	0	0	0	0	1	1	0	0	0	0	1	460	0	60	16	0	0	0	0	0	1	1	0	1	0	1	0	1	0	0	0	0	0
73	3	1	0	1	0	0	2	1	1	1	0	0	0	0	15	0	0	1	3	0	0	0	0	0	0	0	1	400	0	40	17	0	0	0	0	0	1	1	0	1	0	0	0	0	0	0	0	0	0
45	2	3	1	0	0	0	3	1	0	0	0	0	0	1	7	0	0	1	4	0	1	1	0	0	0	0	1	320	5	50	16	0	0	0	0	0	1	0	0	0	0	1	0	1	0	1	0	0	0
55	4	1	0	0	0	0	2	1	0	0	0	1	0	0	6	0	0	0	0	0	0	0	0	0	0	0	1	350	5	100	16	0	0	0	0	0	0	0	0	0	0	1	0	1	0	0	0	1	0
75	5	2	0	0	0	0	3	1	0	0	0	0	0	1	7	0	0	0	0	0	0	0	0	0	0	0	1	400	5	60	15	0	0	0	0	0	0	1	0	1	1	1	0	1	0	1	0	0	0
33	1	3	0	0	0	0	4	0	1	1	1	1	1	1	4	0	0	0	0	0	0	0	0	0	0	0	1	400	5	100	22	0	0	0	0	0	1	0	1	1	0	0	0	0	0	0	0	0	0
20	5	1	0	0	1	1	1	0	0	0	0	0	0	0	3	0	0	1	2	0	0	0	0	0	0	0	1	420	5	60	19	0	0	0	0	0	0	1	0	1	1	0	0	0	0	0	0	0	0
40	2	2	0	0	0	0	4	1	1	0	0	0	1	1	4	0	0	0	0	0	0	0	0	0	0	0	1	360	2	100	18	0	0	0	0	0	1	0	1	1	0	1	0	1	1	1	0	0	0
32	8	1	0	0	1	1	4	1	1	1	0	0	1	1	4	0	0	1	2	0	0	0	0	0	0	0	1	350	5	100	20	0	0	0	0	0	1	0	1	1	1	0	0	0	0	0	0	0	0
15	4	1	0	0	0	0	1	0	0	0	0	0	0	0	7	0	0	1	3	0	1	1	0	0	0	0	1	350	5	60	15	0	0	0	0	0	1	1	0	1	1	0	0	0	0	0	0	0	0
32	4	1	0	0	0	0	2	1	0	1	0	1	0	0	4	0	0	0	0	0	0	0	0	0	0	0	1	350	0	60	19	0	0	0	0	0	1	0	0	0	0	0	0	0	0	0	0	0	0
75	2	3	1	0	0	0	4	1	1	0	0	0	1	1	4	0	0	0	0	0	1	1	0	0	0	0	1	400	5	60	19	0	0	0	0	0	1	1	0	0	0	1	0	1	0	1	0	0	0
38	9	2	0	0	0	0	4	1	1	0	0	0	1	1	8	0	0	1	4	0	1	1	0	0	0	0	1	350	5	100	19	0	0	0	0	0	1	0	1	1	1	1	0	1	0	0	0	0	0
22	9	2	0	0	0	0	3	1	0	0	0	1	1	1	9	0	0	1	4	0	1	1	0	0	1	0	1	350	14	100	18	0	0	0	0	0	1	0	1	1	0	1	0	1	0	0	0	0	0
70	3	3	1	1	1	0	4	1	1	1	0	1	0	1	17	0	0	1	8	0	0	0	0	0	1	0	1	420	3	60	21	0	1	0	0	0	1	1	0	1	1	0	0	0	0	0	0	0	0
52	2	3	0	0	0	1	3	1	0	1	0	1	0	1	2	0	0	0	0	0	0	0	0	0	0	0	1	350	0	40	18	0	0	0	0	0	1	1	0	2	1	0	0	0	0	0	0	0	.
45	4	4	0	0	0	0	3	1	0	0	0	1	0	0	10	0	0	0	0	0	0	0	0	0	0	0	1	300	5	40	16	0	1	0	1	0	0	1	0	1	1	1	0	1	0	0	0	0	0
49	7	1	1	1	0	0	4	1	1	1	0	0	0	1	2	0	0	0	0	0	0	0	0	0	0	0	1	350	0	60	17	0	0	0	0	0	1	1	0	1	1	0	0	0	0	0	0	0	0
28	1	2	0	0	1	1	4	1	1	0	1	1	1	1	4	0	0	0	0	0	1	1	0	0	0	0	1	380	5	40	18	0	0	0	0	0	1	0	1	1	0	0	0	0	0	0	0	0	0
15	2	2	0	0	0	0	3	1	0	1	1	0	0	1	1	0	0	0	0	0	0	0	0	0	0	0	1	350	8	80	23	0	0	0	0	0	1	0	0	0	1	0	0	0	0	0	0	0	0
28	1	2	0	0	1	0	4	1	1	1	0	1	1	1	10	0	0	0	0	0	0	0	0	0	0	0	1	400	3	100	19	0	1	0	0	0	1	0	1	1	1	0	0	0	0	0	0	0	0
50	4	2	0	0	0	0	3	1	0	0	0	1	1	1	4	0	0	0	0	0	0	0	0	0	0	0	1	350	5	40	16	0	0	0	0	0	0	0	1	1	0	1	0	1	0	0	0	0	0
45	3	2	1	0	0	0	3	1	0	1	0	0	0	1	3	0	0	0	0	0	0	0	0	0	0	0	1	400	8	100	20	0	0	0	0	0	1	1	0	1	1	0	0	0	0	0	0	0	0
15	1	2	0	0	0	0	4	1	1	0	0	1	0	1	3	0	0	0	0	0	1	1	0	0	0	0	1	350	5	60	20	0	0	0	0	0	1	1	0	1	1	0	0	0	0	0	0	0	0
25	2	2	0	0	0	0	2	1	0	0	0	0	0	1	19	0	0	1	5	0	0	0	0	0	0	0	1	300	2	80	19	0	0	0	0	0	1	1	0	1	0	1	0	1	0	1	0	0	0
66	4	1	0	0	0	0	3	1	1	0	0	0	1	1	2	0	0	0	0	0	0	0	0	0	0	0	1	400	1	60	18	0	0	0	0	0	1	0	1	1	1	0	0	0	0	0	0	0	0
24	1	1	0	0	0	0	4	1	1	0	0	0	1	1	3	0	0	0	0	0	1	1	0	0	0	0	1	350	8	100	19	0	0	0	0	0	1	0	1	0	0	1	0	1	0	1	0	0	0
42	6	2	0	0	0	1	4	1	0	0	1	1	0	1	3	0	0	0	0	0	0	0	0	0	0	0	1	360	5	70	18	0	0	0	0	0	1	0	1	0	1	1	0	1	0	0	0	0	0
21	1	2	0	0	0	0	4	1	1	1	0	1	0	1	5	0	0	0	0	0	0	0	0	0	0	0	1	400	5	60	15	0	0	0	0	0	1	0	1	1	1	1	0	0	0	0	0	0	0
28	5	1	0	0	1	0	2	1	0	1	0	0	0	0	11	0	0	0	0	0	0	0	0	0	0	0	1	400	5	100	17	0	0	0	0	0	0	1	0	1	1	1	0	0	0	0	0	1	0
75	5	2	0	1	0	0	4	1	1	0	1	0	0	1	8	0	0	1	3	0	1	1	0	0	0	0	1	400	5	80	20	0	1	0	0	0	1	1	0	0	0	0	0	0	0	0	0	0	0
29	1	1	0	0	0	0	4	1	1	1	0	1	0	1	12	0	0	1	6	0	1	1	0	0	0	0	1	400	2	60	18	0	1	0	0	0	1	0	1	1	1	1	0	0	0	0	0	0	0
53	2	1	1	0	0	0	2	1	0	0	0	0	1	1	9	0	0	0	0	0	0	0	0	0	0	0	1	380	8	100	17	0	0	0	0	0	1	1	0	1	1	1	0	1	0	0	0	0	0
39	5	1	0	0	0	0	1	0	0	0	0	0	0	0	11	0	0	1	3	0	2	1	0	0	1	0	1	400	5	80	19	0	0	0	0	0	1	1	0	1	1	1	0	0	0	1	0	1	0
65	8	1	0	0	0	0	3	0	0	0	0	0	0	0	5	0	0	0	0	0	0	0	0	0	0	0	1	400	6	70	17	0	0	0	0	0	0	1	0	1	0	1	0	1	0	1	0	0	0
35	5	2	0	0	0	0	3	1	0	0	0	1	0	1	7	0	0	1	5	0	1	1	0	0	0	0	1	350	2	100	17	0	0	0	0	0	1	1	0	1	1	1	0	1	0	0	0	0	0
53	2	2	1	0	0	0	4	1	0	1	0	0	0	1	5	0	0	0	0	0	0	0	0	0	0	0	1	350	2	80	18	0	0	0	1	0	1	0	0	1	0	1	0	0	0	1	0	0	0
27	5	1	0	0	1	0	1	1	0	0	1	0	0	0	8	0	0	1	5	0	1	1	0	0	1	0	1	400	5	60	17	0	0	0	0	0	0	1	0	1	1	1	0	1	0	1	0	0	1
60	2	3	1	0	0	0	4	1	1	1	0	1	0	1	7	0	0	0	0	0	1	1	0	0	0	0	1	350	0	80	22	0	0	0	0	0	1	0	0	1	1	0	0	0	0	0	0	0	0
65	2	2	0	0	0	0	4	1	1	1	0	0	0	1	2	0	0	0	0	0	0	0	0	0	0	0	1	450	1	60	18	0	0	0	0	0	1	1	0	1	1	1	0	0	0	0	0	0	0
22	9	2	0	0	0	0	3	1	0	0	0	0	0	1	4	0	0	0	0	0	0	0	0	0	0	0	1	300	10	100	20	0	0	0	0	0	1	0	0	1	1	1	0	1	0	1	0	0	0
52	9	4	0	0	0	0	2	0	0	0	0	0	0	0	4	0	0	0	0	0	0	0	0	0	0	0	1	450	5	40	16	0	0	0	0	0	0	1	0	1	0	0	0	0	0	0	0	0	0
46	3	1	0	0	0	0	4	1	1	0	0	0	0	1	3	0	0	0	0	0	1	1	0	0	0	0	1	350	12	100	25	0	0	0	0	0	1	0	0	1	0	0	0	0	0	0	0	0	0
60	3	3	1	0	0	0	4	1	1	1	0	0	0	1	14	1	11	1	6	0	1	1	0	0	1	0	1	400	5	60	18	0	1	0	1	0	1	1	0	0	0	0	0	0	0	0	0	0	0
17	5	3	0	0	0	0	2	1	0	0	0	0	0	1	6	0	0	1	3	0	0	0	0	0	0	0	1	350	5	40	19	0	0	0	0	0	0	1	0	1	0	1	0	1	0	0	0	0	0
50	8	2	0	1	0	0	3	1	1	0	0	0	1	0	2	0	0	0	0	0	1	1	0	0	0	0	1	450	5	80	20	0	0	0	0	0	1	0	1	1	1	1	0	1	0	0	0	0	0
60	5	2	0	0	0	0	3	1	0	0	0	0	0	1	14	0	0	1	4	0	0	0	0	0	0	0	1	400	5	60	17	0	0	0	0	0	0	1	0	1	1	1	0	1	0	0	0	0	0
27	7	1	0	1	0	0	4	1	1	1	0	0	0	1	2	0	0	0	0	0	0	0	0	0	0	0	1	350	0	90	22	0	0	0	0	0	1	0	0	1	1	0	0	0	0	0	0	0	0
40	1	2	0	0	0	0	4	1	0	1	1	1	1	1	2	0	0	0	0	0	0	0	0	0	0	0	1	340	0	100	19	0	0	0	0	0	1	1	0	1	0	0	0	0	0	0	0	0	0
33	1	1	0	0	0	0	4	1	1	1	0	0	1	1	5	0	0	0	0	0	1	1	0	0	0	0	1	350	3	80	21	0	0	0	0	0	1	0	1	1	1	1	0	0	0	0	0	0	0
29	5	1	0	0	0	0	4	1	0	1	0	1	0	0	5	0	0	0	0	0	0	0	0	0	0	0	1	400	5	100	17	0	0	0	0	0	1	0	0	0	0	1	1	0	0	0	0	1	0
36	9	2	0	0	0	0	3	1	1	0	0	0	1	1	3	0	0	0	0	0	0	0	0	0	0	0	1	450	10	100	15	0	0	0	0	0	1	0	1	1	1	1	0	1	0	0	0	0	0
38	5	1	0	0	0	0	2	1	0	0	0	1	0	0	4	0	0	0	0	0	0	0	0	0	0	0	1	400	5	60	18	0	0	0	0	0	0	1	0	1	0	0	0	0	0	0	0	0	1
41	1	2	0	0	0	0	2	1	0	0	1	0	1	1	5	0	0	1	4	0	0	0	0	0	0	0	1	350	3	100	17	0	0	0	0	0	1	0	1	1	1	0	0	0	0	0	0	0	0
55	8	1	1	0	0	0	4	1	1	0	0	0	1	1	3	0	0	0	0	0	0	0	0	0	0	0	1	450	0	60	20	0	0	0	0	0	1	0	1	1	1	1	0	1	0	0	0	0	0
55	1	2	1	0	0	0	4	1	1	0	0	0	0	1	3	0	0	0	0	0	1	1	0	0	0	0	1	400	5	80	19	0	0	0	0	0	1	1	0	1	0	0	0	0	0	0	0	0	0
20	1	2	0	0	1	0	2	1	0	0	0	0	0	1	16	0	0	1	3	1	0	0	0	0	0	0	1	300	7	100	19	0	1	0	1	0	1	1	0	1	0	1	0	1	0	1	0	0	0
55	1	1	0	0	0	0	2	1	0	1	1	0	1	0	19	0	0	1	4	0	3	1	0	0	1	0	1	340	5	60	17	0	0	1	0	0	1	0	1	1	1	1	1	0	0	0	0	0	0
27	5	3	0	0	0	1	1	1	0	0	0	0	0	1	7	0	0	0	0	0	2	1	0	0	0	0	1	500	5	60	17	0	0	0	0	0	0	1	0	0	0	1	0	1	0	1	0	1	0
35	5	3	0	0	1	1	4	1	1	1	0	1	0	1	4	0	0	0	0	0	0	0	0	0	1	0	1	400	0	100	19	0	0	0	0	0	0	0	0	0	0	0	0	0	0	0	0	0	0
35	5	3	0	0	0	0	3	1	0	0	1	1	0	1	12	0	0	1	6	0	1	1	0	0	0	0	1	450	6	100	28	0	1	0	0	0	1	1	0	1	1	1	1	0	0	0	0	0	0
55	4	3	0	0	0	0	4	1	0	1	0	0	1	1	9	0	0	1	7	0	1	1	0	0	0	0	1	350	5	40	18	0	1	0	0	0	1	0	1	1	1	0	0	0	0	0	0	0	0
65	5	3	0	0	1	1	3	1	0	0	0	0	0	1	10	0	0	1	3	0	2	1	0	0	0	0	1	400	5	60	18	0	1	0	0	0	1	1	0	1	0	1	0	0	0	1	0	0	0
83	2	2	0	1	1	0	3	1	0	0	0	0	0	1	4	0	0	0	0	0	1	1	0	0	0	0	1	370	5	100	19	0	0	0	0	0	0	1	0	1	1	1	0	1	0	0	0	0	0
35	5	1	0	0	0	0	2	0	0	0	0	0	0	0	9	0	0	1	5	0	0	0	0	0	0	0	1	400	5	100	16	0	0	0	0	0	1	1	0	1	1	1	1	1	0	0	0	1	0
42	1	2	1	0	0	0	2	1	0	0	0	0	0	1	10	0	0	1	6	0	1	1	1	0	0	1	1	350	10	100	22	0	1	1	1	0	1	1	0	1	1	1	1	0	0	0	0	0	0
45	9	2	0	0	0	0	3	1	1	0	0	0	0	1	19	0	0	1	4	0	1	1	1	1	0	1	1	400	5	40	18	0	0	0	0	0	0	1	0	1	1	1	0	1	0	0	1	0	0
69	2	2	1	1	1	0	2	1	0	0	0	0	0	1	5	0	0	0	0	0	1	1	1	1	0	0	1	400	5	40	22	0	0	0	0	0	1	1	0	1	1	1	1	0	0	0	0	0	0
18	5	1	0	0	0	0	2	0	0	0	0	0	0	0	8	0	0	0	0	0	0	0	1	0	0	0	1	300	5	60	19	0	1	0	0	0	0	1	0	1	1	0	0	0	0	0	0	0	1
32	4	3	0	0	0	0	1	1	0	0	0	0	1	1	16	0	0	0	0	0	0	0	1	1	0	0	1	350	6	80	18	0	0	0	0	0	0	1	1	1	1	0	0	0	0	0	0	0	1
28	5	3	0	0	1	1	1	0	0	0	0	0	0	1	13	0	0	1	7	0	0	0	1	1	1	0	1	450	5	60	17	0	1	0	0	0	1	1	0	1	1	1	0	0	0	0	1	1	1
50	2	1	1	1	0	0	3	0	0	0	0	0	0	1	14	0	0	1	6	0	0	0	1	1	0	0	1	400	5	60	17	0	1	0	0	0	1	1	0	1	1	0	0	0	0	0	0	0	1
23	5	2	0	0	1	1	1	1	0	0	0	0	0	1	15	0	0	1	8	1	0	0	1	1	1	0	1	400	5	40	16	0	0	0	0	0	0	0	0	1	1	1	0	1	0	0	0	1	0
23	5	1	0	0	0	0	2	0	0	0	0	0	0	1	4	0	0	0	0	0	0	0	1	0	1	0	1	420	5	40	17	0	0	0	0	0	0	1	0	1	0	0	0	0	0	0	0	0	1
65	2	2	1	0	0	0	4	0	0	0	1	0	0	1	7	0	0	1	3	0	2	1	1	0	0	0	1	400	5	60	19	0	0	0	0	0	1	0	1	1	1	1	1	0	0	0	1	0	1
20	5	3	0	0	0	0	2	0	0	0	0	0	0	1	21	1	10	1	6	0	1	1	1	1	0	0	1	450	5	60	20	0	1	0	0	0	0	1	0	1	1	1	0	0	0	0	0	0	1
29	2	1	0	0	0	0	2	1	0	0	0	0	0	1	6	0	0	0	0	0	0	0	1	1	0	0	1	350	7	60	22	0	0	0	0	0	0	1	0	1	1	0	0	0	0	0	0	0	1
25	9	4	0	0	0	0	2	1	0	0	0	1	0	0	19	1	8	1	7	0	1	1	1	1	1	0	1	400	5	40	18	1	0	0	1	0	0	1	0	1	1	0	0	0	0	0	0	0	1
40	9	1	0	0	0	1	2	1	1	0	0	0	1	0	3	0	0	0	0	0	0	0	1	0	0	0	1	400	5	40	19	0	0	0	0	0	1	0	1	1	1	0	0	0	0	0	0	0	.
60	2	3	1	0	0	0	3	1	0	0	0	0	0	1	8	0	0	1	3	0	0	0	1	0	0	0	1	400	3	60	18	0	0	0	1	0	1	1	0	1	1	1	1	0	0	0	0	0	1
65	5	3	0	1	1	1	4	1	1	0	0	0	0	1	18	1	9	1	3	0	1	1	1	1	0	0	1	450	5	40	16	0	1	0	0	0	0	0	1	1	1	1	0	0	0	0	0	0	1
49	1	2	0	0	0	0	2	1	0	1	0	0	1	1	4	0	0	0	0	0	0	0	1	0	0	0	1	360	3	80	17	0	0	0	0	0	1	0	1	1	1	0	0	0	0	0	0	0	1
54	9	2	0	0	0	0	2	1	0	0	0	0	0	1	24	1	17	1	3	0	0	0	1	0	0	0	1	370	5	40	16	0	1	1	0	1	0	1	0	1	1	0	0	0	0	0	0	0	1
60	8	1	1	0	0	0	2	0	0	0	0	0	0	1	5	0	0	0	0	0	0	0	1	1	0	0	1	400	5	60	17	0	0	0	0	0	0	0	1	1	1	1	0	0	0	0	1	0	1
29	9	4	0	0	1	1	2	1	0	0	0	1	0	0	8	0	0	1	3	0	0	0	1	0	0	0	1	400	5	60	20	0	0	0	1	0	0	1	0	1	1	1	0	0	1	0	0	0	1
24	2	2	0	0	0	0	2	1	0	0	1	0	0	1	10	0	0	1	4	0	1	1	1	0	0	0	1	350	8	60	20	0	1	0	0	0	1	1	0	1	1	0	0	0	0	0	0	0	1
75	1	2	1	1	0	0	4	1	1	0	0	1	0	1	14	0	0	1	7	0	0	0	1	1	0	0	1	400	5	100	19	0	1	0	0	0	0	1	0	1	0	0	0	0	0	0	0	0	1
38	5	2	0	0	0	0	1	1	0	0	0	0	0	1	8	0	0	1	2	0	1	1	1	0	0	0	1	400	5	40	16	0	0	0	0	0	0	1	0	0	1	0	0	0	0	0	0	0	1
40	5	3	0	0	1	1	1	0	0	0	0	0	0	1	7	0	0	1	3	0	0	0	1	1	1	0	1	400	5	60	16	0	1	0	0	0	0	0	0	1	1	1	1	0	0	0	0	0	1
75	1	3	1	1	0	0	4	1	1	1	0	0	0	1	11	1	11	1	6	0	0	0	1	1	0	0	1	550	3	100	20	0	1	0	1	0	1	1	0	1	1	1	0	0	0	0	1	0	0
22	9	2	0	0	0	0	3	1	1	0	0	1	1	0	27	1	18	1	7	0	1	1	1	1	1	0	1	450	5	100	20	0	1	1	1	0	1	1	1	1	1	0	0	0	0	0	0	0	0
21	5	1	0	0	0	0	1	0	0	0	0	0	0	0	5	0	0	1	4	0	1	1	1	0	0	0	1	350	5	40	18	0	0	0	0	0	0	1	0	1	0	0	0	0	0	0	0	0	1
20	5	1	0	0	0	0	1	0	0	0	0	0	0	1	3	0	0	0	0	0	0	0	1	1	0	0	1	400	5	60	20	0	0	0	0	0	0	0	0	1	1	0	0	0	0	0	0	0	1
70	2	2	0	0	0	0	3	1	1	0	0	0	0	1	10	0	0	1	5	0	0	0	1	1	0	0	1	360	8	100	23	0	1	0	0	0	1	1	0	1	1	1	0	1	0	0	0	0	0
24	9	1	0	0	0	0	3	1	1	0	1	0	1	0	5	0	0	1	4	0	0	0	1	0	0	0	1	370	5	70	17	0	0	0	0	0	1	0	1	1	1	1	0	0	0	0	0	1	1
37	5	3	0	0	0	0	1	1	0	0	0	0	0	1	17	0	0	1	3	0	1	1	1	1	0	0	1	400	5	40	16	0	0	0	0	0	0	1	0	1	1	0	0	0	0	0	0	0	1
21	4	2	0	0	0	0	2	1	0	0	0	1	1	1	13	0	0	1	6	0	1	1	1	1	1	0	1	400	10	100	22	0	1	0	0	0	1	0	1	1	0	0	0	0	0	0	0	0	0
32	5	1	0	0	0	1	1	0	0	0	0	0	0	0	15	0	0	1	5	0	0	0	1	1	1	0	1	400	5	40	16	0	0	0	0	0	0	1	0	1	1	0	0	0	0	0	0	0	1
65	2	3	1	0	0	0	3	1	1	0	0	0	0	1	3	0	0	0	0	0	0	0	1	1	0	0	1	450	5	60	20	0	0	0	0	0	0	0	0	1	1	0	0	0	0	0	0	0	1
60	2	3	1	1	0	0	4	1	1	0	0	0	0	1	21	1	11	1	4	0	0	0	1	1	1	0	1	400	5	60	19	0	1	1	1	0	1	0	0	0	1	0	0	0	0	0	0	0	1
64	2	3	0	0	0	0	2	1	0	0	0	0	0	1	3	0	0	0	0	0	0	0	1	1	0	0	1	400	5	40	18	0	0	0	0	0	0	0	0	1	1	0	0	0	0	0	0	0	1
23	5	1	0	0	0	0	1	0	0	0	0	0	0	1	7	0	0	1	3	0	0	0	1	0	0	0	1	350	5	60	20	0	0	0	0	0	0	1	0	1	1	0	0	0	0	0	0	0	1
68	2	2	0	0	0	0	4	1	1	0	0	1	0	1	6	0	0	0	0	1	0	0	1	1	0	0	1	300	0	100	16	0	0	0	0	0	0	1	0	0	0	0	0	0	0	0	0	0	1
50	4	1	0	0	0	0	1	0	0	0	0	0	0	0	15	0	0	1	6	0	1	1	1	1	0	0	1	400	5	40	17	0	1	0	1	0	0	1	0	1	1	0	0	0	0	0	0	0	1
35	5	3	0	0	0	0	1	0	0	0	0	0	0	1	5	0	0	0	0	0	1	1	1	0	0	0	1	450	5	40	18	0	0	0	0	0	0	1	0	1	1	0	0	0	0	0	0	0	1
21	9	4	0	0	1	1	3	1	0	0	0	1	0	1	4	0	0	0	0	0	1	1	1	0	0	0	1	420	8	60	18	0	0	0	0	0	0	0	0	1	1	0	0	0	0	0	0	0	1
13	8	2	0	0	0	0	3	1	0	1	0	0	0	1	7	0	0	0	0	1	0	0	1	1	0	0	1	300	7	60	20	0	0	0	0	0	1	0	0	1	1	0	0	0	0	0	0	0	1
55	2	2	0	0	0	0	3	1	0	0	1	0	0	1	4	0	0	0	0	0	0	0	1	0	0	0	1	400	8	60	17	0	0	0	0	0	0	1	0	1	1	0	0	0	0	0	0	0	1
31	2	2	0	0	0	0	2	1	0	0	0	0	0	1	10	0	0	1	5	0	2	1	1	1	1	0	1	350	6	100	21	0	0	0	0	0	0	1	0	1	1	0	0	0	0	0	0	0	1
21	4	1	0	0	0	0	2	1	0	0	0	1	0	0	19	1	7	1	6	0	1	1	1	1	0	0	1	400	0	40	18	0	1	0	0	0	1	1	0	1	1	0	0	0	0	0	0	0	1
70	9	1	0	1	1	1	3	1	1	0	0	0	0	1	44	1	9	1	7	0	1	1	1	1	1	0	1	400	5	60	17	0	1	0	1	0	1	1	0	1	1	0	0	0	0	0	0	0	1
38	4	2	0	0	0	0	3	1	0	0	0	1	0	1	19	1	14	1	4	0	1	1	1	1	0	0	1	400	5	60	16	0	1	0	1	0	0	1	0	1	1	0	0	0	0	0	0	0	1
55	5	3	0	0	0	0	2	1	0	0	0	0	0	1	11	0	0	1	6	0	0	0	1	0	1	0	1	400	5	40	19	0	0	0	0	0	0	1	0	1	1	0	0	0	0	0	0	0	1
55	1	2	1	1	1	0	3	1	0	0	0	0	0	1	11	0	0	1	6	0	0	0	1	1	0	0	1	400	5	60	19	0	1	0	0	0	1	1	0	1	1	1	1	1	0	0	0	0	0
30	1	1	0	0	0	0	2	1	0	0	0	0	1	0	7	0	0	1	5	0	0	0	1	0	0	0	1	400	5	40	19	0	0	0	0	0	1	0	1	2	0	1	0	0	1	0	0	0	1
50	4	1	0	0	1	0	1	0	0	0	0	0	0	0	46	1	12	1	5	0	0	0	1	1	1	0	1	400	5	40	13	0	1	0	0	0	1	1	0	1	1	1	0	1	0	0	0	0	0
41	1	4	1	0	0	0	4	1	1	0	0	0	1	1	9	0	0	1	3	0	0	0	1	1	1	0	1	400	5	60	18	0	1	0	0	0	1	0	1	1	1	1	0	0	0	0	0	0	1
25	5	1	0	0	0	0	2	1	0	0	0	1	0	0	8	0	0	1	5	0	0	0	1	0	0	0	1	300	2	60	21	0	0	1	0	0	1	1	0	1	1	0	0	0	0	0	0	0	1
31	4	1	0	0	1	1	2	1	0	0	0	1	0	0	20	1	10	1	13	0	0	0	1	1	0	0	1	350	5	60	17	0	1	0	0	0	0	1	0	0	0	1	0	1	0	0	0	0	1
15	8	2	0	0	0	0	2	1	0	1	0	0	1	1	4	0	0	0	0	0	0	0	1	0	0	0	1	350	3	60	16	0	0	0	0	0	1	0	1	1	1	1	0	0	0	0	0	0	1
52	1	2	0	0	0	0	2	1	0	0	1	0	1	1	6	0	0	0	0	0	0	0	1	1	0	0	1	360	5	60	19	0	0	0	0	0	1	0	1	0	1	0	0	0	0	0	0	0	1
21	1	2	0	0	0	0	3	1	0	0	0	0	0	1	12	0	0	0	0	0	0	0	1	0	0	0	1	300	5	60	20	0	1	1	0	0	1	0	1	1	1	0	0	0	0	0	0	0	1
30	4	2	0	0	0	0	1	1	0	0	0	0	0	1	12	0	0	1	6	0	0	0	1	0	0	0	1	350	5	60	17	0	1	0	0	0	0	1	0	1	0	0	0	0	0	0	0	0	1
70	4	2	1	1	0	0	3	1	0	0	0	0	0	1	16	0	0	1	5	0	0	0	1	0	0	0	1	400	5	40	18	0	0	0	1	0	0	1	0	1	1	1	1	0	0	0	0	0	1
45	9	2	0	0	1	1	3	0	0	0	0	1	0	0	9	0	0	1	4	0	2	1	1	1	1	0	1	450	5	60	22	0	1	0	0	0	0	1	0	1	0	0	0	0	0	0	0	0	1
45	5	1	0	0	0	0	4	0	0	0	0	1	0	0	3	0	0	1	2	0	0	0	1	1	1	0	1	400	5	60	17	0	0	0	0	0	0	1	0	1	1	0	0	1	0	0	0	0	0
50	1	2	0	0	1	1	3	1	1	0	0	0	1	1	6	0	0	1	4	0	0	0	1	0	0	0	1	400	6	40	17	0	0	0	0	0	1	0	0	1	0	1	0	1	0	0	0	0	1
13	1	2	0	0	0	0	3	1	0	1	0	1	0	1	6	0	0	0	0	0	1	1	1	0	1	0	1	300	5	80	16	0	0	0	0	0	1	0	0	1	1	0	0	0	0	0	0	0	1
19	8	1	0	0	0	0	1	1	0	0	0	0	0	1	5	0	0	0	0	0	0	0	1	0	0	0	1	350	8	100	19	0	0	0	0	0	1	0	1	1	1	1	1	0	0	0	1	0	1
40	1	1	0	0	0	0	1	1	0	0	0	0	1	0	8	0	0	1	4	0	0	0	1	0	0	0	1	450	5	60	17	0	0	0	0	0	1	0	1	1	1	0	0	0	0	0	0	0	1
24	5	1	0	0	1	1	1	0	0	0	0	0	0	0	7	0	0	0	0	0	1	1	1	0	0	0	1	400	5	40	16	0	0	0	0	0	0	1	0	1	0	0	0	0	0	0	0	0	1
15	5	1	0	0	0	0	1	0	0	0	0	0	0	0	9	0	0	1	3	0	3	1	1	1	0	0	1	350	5	60	16	0	1	0	0	0	0	1	0	1	1	0	0	0	0	0	0	0	1
50	5	1	0	0	0	0	1	0	0	0	0	0	0	0	15	0	0	1	5	0	0	0	1	0	0	0	1	450	5	60	17	0	0	0	0	0	0	0	0	1	1	0	0	0	0	0	0	0	1
26	9	1	0	0	0	0	2	0	0	0	0	0	0	0	3	0	0	0	0	0	0	0	1	0	0	0	1	400	5	40	17	0	0	0	0	0	0	1	0	1	1	0	0	0	0	0	0	0	1
35	5	1	0	0	1	1	1	0	0	0	0	0	0	0	5	0	0	1	3	0	0	0	1	0	0	0	1	400	5	40	19	0	0	0	0	0	0	1	0	1	1	0	0	0	0	0	0	0	1
55	8	2	0	0	0	0	4	0	1	1	0	1	1	0	11	0	0	1	4	0	0	0	1	0	0	0	1	450	10	100	21	0	1	0	0	0	1	0	1	1	1	0	0	0	0	0	0	0	1
37	4	4	0	0	0	0	2	1	0	0	0	1	0	0	12	0	0	1	7	0	0	0	1	0	0	0	1	400	5	40	16	0	0	0	0	0	0	1	0	1	1	0	0	0	0	0	0	0	1
67	8	2	0	0	0	0	2	1	0	0	0	0	0	1	5	0	0	1	4	0	0	0	1	0	0	0	1	400	5	50	21	0	1	0	0	0	0	0	0	0	1	0	0	0	0	0	0	0	1
60	7	2	1	1	0	0	4	1	1	0	0	0	0	1	8	0	0	0	0	0	1	1	1	0	0	0	1	400	6	80	19	0	0	0	0	0	0	0	0	1	1	0	0	0	0	0	0	0	1
19	9	2	0	0	0	0	3	1	0	0	0	1	0	1	23	1	19	1	7	0	0	0	1	1	0	0	1	400	5	40	18	0	0	0	0	0	0	0	0	1	1	0	0	0	0	0	0	0	1
53	4	4	1	0	1	1	3	0	0	0	0	1	0	0	13	0	0	1	5	0	0	0	1	0	0	0	1	450	5	60	18	0	1	0	0	0	1	0	1	2	0	1	1	0	0	0	0	0	0
70	8	2	0	0	0	0	2	1	0	0	0	0	0	1	17	1	7	1	6	0	0	0	1	1	1	0	1	350	2	60	18	0	0	0	0	0	0	1	0	1	1	1	0	1	0	0	0	0	1
35	1	2	0	0	0	0	4	1	0	1	0	1	0	1	7	0	0	1	5	0	0	0	1	0	0	0	1	300	5	40	16	1	0	0	0	0	0	0	0	1	1	1	1	0	0	0	0	0	1
42	5	2	0	0	1	0	1	1	0	0	0	0	0	1	15	0	0	1	7	0	1	1	1	0	0	0	1	400	5	60	18	0	0	0	0	0	0	0	0	1	0	0	0	0	0	0	0	0	1
26	4	2	0	0	0	0	2	1	0	0	0	0	0	1	15	0	0	1	9	0	1	1	1	1	0	0	1	400	5	60	16	0	1	0	0	0	1	0	0	1	1	1	0	1	0	1	0	0	0
13	8	2	0	0	0	0	4	1	1	0	0	0	0	1	7	0	0	0	0	0	1	1	1	0	0	0	1	250	7	100	22	0	0	0	0	0	1	0	1	1	1	0	0	0	0	0	0	0	1
18	5	1	0	0	0	0	1	0	0		0	0	0	0	15	0	0	1	3	0	1	1	1	0	0	0	1	400	5	40	19	0	1	0	0	0	0	1	0	1	0	0	0	0	0	0	0	0	1
19	9	2	0	0	0	0	4	1	0	1	0	1	0	1	4	0	0	1	3	0	0	0	1	0	0	0	1	360	5	80	16	0	0	0	0	0	1	0	0	0	0	0	0	0	0	0	0	0	1
45	8	3	1	0	0	0	1	1	0	0	0	0	0	1	4	0	0	1	3	0	0	0	1	0	0	0	1	450	5	40	20	0	0	0	0	0	0	0	0	1	1	0	0	0	0	0	0	0	1
35	2	2	0	0	0	0	3	1	0	0	0	0	1	1	8	0	0	0	0	0	0	0	1	0	0	0	1	350	5	60	15	0	0	0	0	0	1	1	0	1	1	0	0	0	0	0	0		1
26	9	1	0	0	0	0	2	1	0	0	0	1	0	0	12	1	9	0	0	0	1	1	1	1	0	0	1	400	5	40	18	0	0	0	0	0	0	1	0	1	1	0	0	0	0	0	0	0	1
52	5	3	0	1	0	0	2	0	0	0	0	0	0	0	5	0	0	0	0	0	0	0	1	1	1	0	1	450	5	40	14	0	0	0	0	0	0	0	0	1	1	0	0	0	0	0	0	0	1
30	2	2	0	0	0	0	2	1	1	0	0	0	1	1	6	0	0	1	3	0	0	0	1	0	1	0	1	350	8	100	20	0	0	0	0	0	0	0	1	1	1	1	0	0	0	0	0	0	1
13	2	2	0	0	0	0	1	1	0	0	0	0	0	1	6	0	0	0	0	0	0	0	1	0	0	0	1	300	6	100	20	0	0	0	0	0	0	1	0	1	0	0	0	0	0	0	0	0	1
21	5	1	0	0	0	0	1	0	0	0	0	0	0	0	3	0	0	0	0	0	0	0	1	0	0	0	1	400	5	40	17	0	0	0	0	0	0	1	0	1	0	0	0	0	0	0	0	0	1
27	2	2	0	0	0	0	3	1	1	0	0	0	0	1	4	0	0	0	0	0	0	0	1	0	0	0	1	400	10	100	19	0	0	0	0	0	0	0	0	1	1	0	0	0	0	0	0	0	1
32	9	1	0	0	0	0	1	0	0	0	0	0	0	1	40	1	5	1	5	0	0	0	1	1	1	0	1	400	5	100	20	0	0	0	0	0	1	1	0	1	1	1	0	0	0	0	0	1	0
20	5	3	0	0	0	0	3	0	0	0	0	0	0	1	17	1	12	1	7	0	0	0	1	1	0	0	1	300	5	60	15	0	1	0	0	0	0	1	0	1	1	0	0	0	0	0	0	0	1
26	2	2	0	0	0	0	4	1	1	1	0	0	0	1	4	0	0	0	0	0	0	0	1	0	0	0	1	400	2	100	22	0	0	0	0	0	1	0	1	1	1	0	0	0	0	0	0	0	1
22	5	1	0	0	0	1	1	0	0	0	0	0	0	0	6	0	0	0	0	0	0	0	1	0	0	0	1	450	5	60	16	0	0	0	0	0	0	1	0	1	1	0	0	0	0	0	0	0	1
20	4	1	0	0	0	0	2	0	0	0	0	0	0	1	32	1	14	1	3	0	0	0	1	1	0	0	1	400	5	60	19	0	1	0	0	0	1	1	0	1	1	1	0	0	0	0	0	0	1
59	5	1	0	0	0	0	3	0	0	0	0	0	0	0	21	1	14	1	3	0	1	1	1	0	0	0	1	400	5	40	19	0	0	0	0	0	0	0	0	1	0	0	0	0	0	0	0	0	1
57	9	1	0	0	0	1	1	0	0	0	0	0	0	0	44	1	13	1	8	0	1	1	1		0	0	1	380	12	100	17	0	1	0	1	0	0	1	0	1	1	1	0	0	0	1	0	1	1
22	3	1	0	0	0	0	2	1	0	0	0	1	0	0	6	0	0	0	0	0	1	1	1	0	0	0	1	400	7	80	21	0	0	0	0	0	0	1	0	1	1	0	0	0	0	0	0	0	1
18	4	4	0	0	0	0	3	1	0	0	0	1	0	1	11	0	0	1	5	0	0	0	1	1	0	0	1	400	5	60	16	0	0	0	0	0	1	0	0	1	1	0	0	0	0	0	0	0	1
65	1	2	0	0	0	0	3	1	1	0	0	0	0	1	3	0	0	0	0	0	0	0	1	0	0	0	1	370	5	60	16	0	0	0	0	0	0	1	0	1	1	0	0	0	0	0	0	0	1
45	4	1	0	0	0	0	3	1	0	1	0	1	0	0	23	1	14	1	4	1	0	0	1	1	0	0	1	400	5	80	20	1	1	1	1	0	1	1	0	1	1	1	0	0	0	0	0	1	1
32	4	1	0	0	0	0	2	1	0	0	0	1	0	0	12	0	0	0	0	0	1	1	1	0	0	0	1	350	5	40	16	0	0	0	0	0	0	1	0	1	0	1	0	1	0	0	0	0	0
56	5	3	0	0	1	1	2	0	0	0	0	0	0	1	10	0	0	1	6	0	1	1	1	1	0	0	1	450	5	60	18	0	1	0	0	0	0	1	0	1	1	1	1	1	0	0	0	0	0
41	5	1	0	0	1	0	3	1	0	0	0	1	0	0	7	0	0	1	3	0	1	1	1	0	0	0	1	400	5	60	16	0	0	0	0	0	0	1	0	1	1	0	0	0	0	0	0	0	1
35	5	1	0	0	0	0	1	0	0	0	0	0	0	0	4	0	0	0	0	0	0	0	1	0	0	0	1	400	5	40	17	0	0	0	0	0	0	1	0	1	0	0	0	0	0	0	0	0	1
20	5	1	0	0	0	0	1	0	0	0	0	0	0	0	3	0	0	0	0	0	0	0	1	0	0	0	1	450	5	60	16	0	0	0	0	0	0	1	0	1	1	0	0	0	0	0	0	0	1
45	5	1	0	0	1	0	3	1	0	0	0	1	0	0	9	0	0	1	2	0	1	1	1	0	0	0	1	400	5	40	18	0	0	0	1	0	0	1	0	0	0	0	0	0	0	0	0	0	1
48	5	1	0	0	0	0	1	0	0	0	0	0	0	0	6	0	0	1	3	0	0	0	1	0	0	0	1	400	5	40	20	0	0	0	0	0	0	1	0	1	0	0	0	0	0	0	0	0	1
75	2	3	1	1	0	0	2	1	0	0	0	0	0	1	9	0	0	0	0	0	0	0	1	0	1	0	1	450	5	60	17	0	1	0	0	0	0	1	0	1	0	0	0	0	0	0	0	0	1
27	7	2	0	0	0	0	4	1	1	0	0	0	0	1	4	0	0	1	3	0	1	1	1	0	0	0	1	400	5	40	20	0	0	0	0	0	1	1	0	1	1	1	1	0	0	0	0	0	1
36	9	2	0	0	0	0	2	1	0	0	0	1	0	1	9	1	5	1	4	0	1	1	1	1	0	0	1	360	7	60	18	0	0	0	1	0	0	1	0	1	1	0	0	0	0	0	0	0	1
52	5	3	0	0	1	1	2	0	0	0	0	0	0	1	29	1	12	1	7	0	3	1	1	1	1	0	1	450	5	60	18	0	1	0	0	1	1	1	0	1	1	1	1	1	0	0	1	0	0
35	5	2	0	0	0	0	2	0	0	0	0	0	0	1	4	0	0	1	2	0	0	0	1	0	0	0	1	500	5	60	16	0	0	0	0	0	0	1	0	1	1	0	0	0	0	0	0	0	1
25	9	2	0	0	0	0	4	1	1	1	0	0	0	1	14	0	0	1	6	1	0	0	1	1	1	0	1	400	14	100	19	0	0	0	0	0	1	0	1	1	1	1	1	0	0	0	1	0	1
70	2	3	1	0	0	0	4	1	1	1	0	1	1	1	32	1	16	1	8	1	0	0	1	1	1	0	1	350	0	60	22	0	1	0	0	1	1	0	1	1	1	0	0	0	0	0	0	0	1
45	4	1	0	0	0	0	1	0	0	0	0	0	0	1	14	0	0	1	5	0	0	0	1	1	0	0	1	400	5	40	15	0	0	0	0	0	1	1	0	1	1	0	0	0	0	0	0	0	1
53	7	1	0	0	1	1	3	1	1	0	0	0	0	0	6	0	0	1	4	0	0	0	1	0	1	0	1	400	5	80	18	0	0	0	0	0	1	0	0	0	0	1	0	0	1	0	0	0	0
21	9	4	0	0	0	0	4	1	0	0	0	1	0	0	17	1	8	1	5	0	0	0	1	1	0	0	1	400	5	60	20	0	1	0	0	0	1	1	0	1	1	1	0	0	0	0	0	1	1
27	5	1	0	0	0	0	1	0	0	0	0	0	0	0	16	0	0	1	4	0	0	0	1	1	1	0	1	300	5	40	17	0	0	0	0	0	0	1	0	0	0	0	0	0	0	0	0	0	1
19	5	1	0	0	0	0	2	0	0	0	0	0	0	0	11	0	0	1	6	0	1	1	1	1	0	0	1	400	5	60	15	0	0	0	0	0	0	1	0	1	1	0	0	0	0	0	0	0	1
55	2	3	1	0	0	0	3	1	0	1	0	0	0	1	28	1	18	1	2	0	1	1	1	1	0	0	1	350	0	60	17	0	0	0	0	0	1	0	0	1	0	0	0	0	0	0	0	0	1
45	9	1	0	0	0	0	1	0	0	0	0	0	0	0	36	1	9	1	7	0	0	0	1	1	0	0	1	400	5	80	20	0	1	1	1	1	1	1	0	2	1	1	0	0	0	0	1	0	1
27	5	1	0	0	0	0	1	0	0	0	0	0	0	0	7	0	0	1	3	0	0	0	1	1	1	1	1	400	5	60	19	0	0	0	0	0	0	1	0	1	0	1	0	0	1	0	0	0	1
32	5	2	0	0	0	0	1	1	0	0	0	0	0	1	9	0	0	1	3	0	0	0	1	1	0	1	1	450	5	40	16	0	0	0	0	0	0	1	0	1	0	0	0	0	0	0	0	0	1
40	3	3	0	0	0	0	2	0	0	1	0	0	0	0	5	0	0	0	0	0	0	0	1	1	0	1	1	400	3	40	19	0	0	0	0	0	1	0	0	1	1	0	0	0	0	0	0	0	1
42	4	1	0	0	0	0	1	0	0	0	0	0	0	0	8	0	0	0	0	0	0	0	1	1	0	1	1	400	5	40	18	0	0	0	0	0	1	1	0	1	1	0	0	0	0	0	0	0	1
15	8	2	0	0	0	0	3	1	0	1	0	0	0	1	5	0	0	1	3	0	0	0	1	1	0	1	1	400	0	100	17	0	0	0	0	0	1	0	0	1	0	0	0	0	0	0	0	0	1
40	3	1	1	1	0	0	2	1	0	1	0	0	0	0	18	0	0	1	3	0	1	1	1	1	0	1	1	380	0	90	22	0	1	0	0	0	1	1	0	0	0	1	1	1	0	1	0	1	0
55	5	3	0	0	1	1	2	1	0	0	0	0	0	1	23	0	0	1	15	0	1	1	1	1	0	1	1	400	5	60	17	0	1	0	0	0	0	1	0	1	1	0	0	0	0	0	0	0	1
32	5	2	0	0	0	0	1	1	0	0	0	0	0	1	23	1	18	1	3	0	1	1	1	1	0	1	1	450	5	60	19	0	0	0	0	0	0	1	0	1	1	0	0	0	0	0	0	0	1
55	1	2	1	1	0	0	4	1	1	0	0	1	0	1	47	1	29	1	10	0	1	1	1	1	0	1	1	450	5	90	19	1	1	0	1	0	1	0	0	1	0	1	0	1	0	0	0	0	0
70	3	3	0	1	0	0	4	0	1	0	0	0	1	1	6	0	0	0	0	0	2	1	1	1	1	1	1	420	6	60	18	0	0	0	0	0	0	1	0	1	0	0	0	0	0	0	0	0	1
75	2	3	1	1	0	0	4	1	0	0	0	0	0	1	16	1	7	0	0	0	0	0	1	1	0	1	1	400	5	60	19	0	1	0	0	0	0	1	0	0	0	0	0		0	0	0	0	1
19	5	2	0	0	0	0	1	1	0	0	0	0	0	1	19	1	13	1	7	0	0	0	1	1	1	1	1	350	5	40	19	0	0	0	1	0	0	0	0	1	0	0	0	0	0	0	0	0	1
35	5	1	0	0	0	0	1	0	0	0	0	0	0	0	8	0	0	0	0	0	1	1	1	0	0	1	1	450	5	40	17	0	0	0	0	0	0	1	0	1	0	0	0	0	0	0	0	0	1
28	5	1	0	0	0	0	1	0	0	0	0	0	0	0	16	0	0	1	5	0	0	0	1	1	0	1	1	400	5	60	15	0	0	0	1	0	0	1	0	1	0	0	0	0	0	0	0	0	1
27	5	1	0	0	0	0	1	0	0	0	0	0	0	0	7	0	0	1	3	1	0	0	1	1	0	1	1	400	5	40	16	0	1	0	0	0	0	1	0	1	1	0	0	0	0	0	0	0	1
30	5	1	0	0	1	1	2	0	0	0	0	0	0	1	14	0	0	1	6	0	2	1	1	1	0	1	1	400	5	40	19	0	0	0	0	0	0	1	0	1	1	1	1	0	0	0	0	0	1
23	5	1	0	0	1	1	1	0	0	0	0	0	0	0	8	0	0	1	2	0	1	1	1	1	1	1	1	350	5	40	16	0	0	0	0	0	0	1	0	1	0	0	0	0	0	0	0	0	1
24	5	1	0	0	1	1	1	0	0	0	0	0	0	0	14	1	7	1	9	0	0	0	1	1	1	1	1	420	5	60	18	0	0	0	0	0	0	1	0	1	1	0	0	0	0	0	0	0	1
21	5	1	0	0	1	0	1	0	0	0	0	0	0	0	8	0	0	1	3	0	1	1	1	0	0	1	1	350	5	40	17	0	0	0	0	0	0	1	0	1	1	0	0	0	0	0	0	0	1
23	5	1	0	0	0	0	1	0	0	0	0	0	0	0	3	0	0	0	0	0	0	0	1	1	0	1	1	350	5	40	16	0	0	0	0	0	0	0	0	1	0	0	0	0	0	0	0	0	1
41	5	3	0	0	0	0	1	0	0	0	0	0	0	1	10	0	0	0	0	0	0	0	1	0	0	1	1	400	5	60	18	0	0	0	0	0	0	1	0	1	1	0	0	0	0	0	0	0	1
52	2	2	0	0	0	0	4	1	1	0	0	0	0	1	9	0	0	0	0	0	1	1	1	1	0	1	1	400	10	100	18	0	0	0	0	0	1	0	0	1	1	0	0	0	0	0	0	0	1
65	5	2	0	0	1	0	3	1	1	0	0	0	0	1	5	0	0	1	3	0	0	0	1	1	1	1	1	420	5	40	16	0	0	0	0	0	0	1	0	1	1	1	0	1	0	1	0	0	0
50	5	2	0	0	0	0	1	1	0	0	0	0	0	1	13	1	7	1	9	0	1	1	1	1	0	1	1	400	5	60	21	0	1	0	0	0	0	1	0	1	0	0	0	0	0	0	0	0	1
25	5	1	0	0	0	0	1	0	0	0	0	0	0	1	5	0	0	1	2	0	0	0	1	1	0	1	1	450	5	60	19	0	0	0	0	0	0	1	0	1	1	0	0	0	0	0	0	0	1
55	2	3	1	0	0	0	4	0	0	0	0	0	1	1	17	1	12	1	3	0	1	1	1	1	0	1	1	400	5	40	18	0	1	1	0	0	1	0	1	1	1	0	0	0	0	0	0	0	1
52	2	3	1	0	0	0	3	1	1	0	0	0	0	1	6	0	0	0	0	0	1	1	1	0	0	1	1	400	4	100	22	0	0	0	0	0	0	1	0	1	0	0	0	0	0	0	0	0	1
22	5	1	0	0	1	1	1	0	0	0	0	0	0	0	11	0	0	1	4	0	1	1	1	0	0	1	1	400	5	60	18	0	0	0	0	0	0	1	0	1	1	0	0	0	0	0	0	0	1
20	5	2	0	0	0	0	1	1	0	0	0	0	0	1	9	0	0	1	4	0	0	0	1	1	0	1	1	400	5	40	16	0	0	0	0	0	0	1	0	1	1	0	0	0	0	0	0	0	1
56	5	2	0	0	0	1	2	1	0	0	0	0	0	1	20	1	15	1	6	0	1	1	1	1	1	1	1	400	5	60	19	0	0	0	0	0	0	1	0	1	1	0	0	0	0	0	0	0	1
73	4	2	1	1	0	0	4	1	1	0	0	1	0	1	36	1	21	1	5	1	1	1	1	1	1	1	1	400	5	100	20	0	1	1	1	1	1	1	0	1	1	0	0	0	0	0	0	0	0
42	4	1	0	0	0	0	4	1	1	0	1	1	0	0	27	0	0	1	8	0	1	1	1	1	0	1	1	400	5	60	18	0	1	0	0	0	1	0	1	1	1	1	0	1	0	0	1	1	.
60	2	2	0	0	0	0	4	1	1	0	0	0	1	1	13	1	9	0	0	0	0	0	1	0	0	1	1	350	10	100	20	0	0	0	0	0	1	0	1	1	1	0	0	0	0	0	0	0	1
21	5	1	0	0	1	1	1	0	0	0	0	0	0	0	9	0	0	1	4	0	1	1	1	1	0	1	1	450	5	100	18	0	0	0	0	0	0	0	0	1	0	1	0	1	0	0	0	1	1
13	1	2	0	0	0	0	4	1	0	0	0	1	0	0	9	0	0	1	4	0	0	0	1	1	1	1	1	400	5	80	16	0	0	0	0	0	1	0	1	1	0	0	0	0	0	0	0	0	1
45	5	1	0	0	1	1	1	0	0	0	0	0	0	0	12	0	0	1	4	0	1	1	1	1	0	1	1	400	5	60	18	0	1	0	1	0	0	1	0	1	0	0	0	0	0	0	0	0	1
21	4	4	0	0	0	0	1	0	0	0	0	0	0	0	15	1	11	1	5	0	0	0	1	1	1	1	1	420	5	60	19	0	0	0	0	0	1	1	0	1	0	0	0	0	0	0	0	0	1
55	1	1	1	0	0	0	4	1	1	0	0	0	0	0	27	1	18	1	7	0	0	0	1	1	0	1	1	300	5	60	20	0	1	0	0	0	1	1	0	1	1	1	0	0	0	0	0	1	0
22	5	1	0	0	0	0	1	0	0	0	0	0	0	1	10	0	0	1	3	0	0	0	1	1	1	1	1	400	5	60	18	0	1	0	0	0	0	1	0	1	1	0	0	0	0	0	0	0	1
30	5	3	0	0	0	0	2	1	0	1	0	0	0	1	14	0	0	1	5	0	0	0	1	1	1	1	1	450	5	60	17	0	1	0	1	0	0	1	0	1	1	0	0	0	0	0	0	0	1
25	5	2	0	0	1	0	1	1	0	0	0	0	0	1	6	0	0	1	3	0	0	0	1	1	0	1	1	400	5	40	16	0	0	0	0	0	0	1	0	0	1	0	0	0	0	0	0	0	1
28	5	1	0	0	0	0	4	1	1	1	0	0	1	1	4	0	0	0	0	0	0	0	1	0	0	1	1	350	3	50	18	0	0	0	0	0	1	0	1	1	1	1	0	0	0	0	0	0	0
17	4	3	0	0	0	0	2	0	0	0	0	1	0	0	11	0	0	1	3	0	0	0	1	1	0	1	1	400	5	60	17	0	0	0	1	0	1	1	0	1	1	0	0	0	0	0	0	0	0
68	2	2	1	1	0	0	3	1	0	0	0	0	0	1	10	0	0	1	7	0	0	0	1	1	0	1	1	400	5	60	18	0	0	1	0	0	0	1	0	1	1	0	0	0	0	0	0	0	1
35	5	1	0	0	0	0	1	0	0	0	0	0	0	0	7	0	0	1	4	0	1	1	1	1	0	1	1	400	5	60	16	0	0	0	0	0	0	1	1	1	1	0	0	0	0	0	0	0	1
40	4	1	0	0	0	0	2	0	0	1	0	0	0	0	23	1	11	1	6	0	1	1	1	1	1	1	1	400	5	60	18	0	1	0	1	0	1	0	0	1	1	0	0	0	0	0	0	0	1
17	5	2	0	0	0	0	2	1	0	0	0	0	0	1	6	0	0	1	3	0	1	1	1	1	0	1	1	400	5	60	16	0	0	0	0	0	0	1	0	1	1	1	1	0	0	0	0	0	1
45	5	2	0	0	0	0	2	1	0	0	0	0	0	1	12	0	0	0	0	0	1	1	1	0	0	1	1	400	5	40	17	0	0	0	0	0	0	1	0	1	1	0	0	0	0	0	0	0	1
[truncated: 5 more columns]
